# Supplementary material for: Discovery of New Hydrothermal Activity and Chemosynthetic Fauna on the Central Indian Ridge at 18°–20°S
Source: PLoS One. 2012 Mar 14;7(3):e32965. doi: 10.1371/journal.pone.0032965 (PMC3303786; doi:10.1371/journal.pone.0032965)
Supplement: Table S1 — Comparison of the presence of genera in hydrothermal vent fauna between the CIR and other regions, based on the report by Bachraty et al. (2009). (XLS) [file pone.0032965.s003.xls]

## Sheet: Table 1
Table S1. Comparison of the presence od genus in hydrothermal vent fauna between CIR and other regions, based on the report by Bachraty et al. (2009)
			CIR				NWP	SWP	NEP	NEPR	SEPR	MAR
Phylum	Family	Genus	Kairei	Edmond	Dodo	Solitaire
Ciliophora	Folliculinae	Folliculina	0	0	0	0	0	0	1	0	0	0
Foraminiferida	Arboramminidae	Luffammmina	0	0	0	0	0	0	0	0	0	1
Foraminiferida	Remaneicidae	Abyssotherma	0	0	0	0	0	0	0	1	0	0
Porifera	Cladorhizidae	Abyssocladia	0	0	0	0	0	1	0	0	1	0
Porifera	Cladorhizidae	Asbestopluma	0	0	0	0	0	0	0	0	1	1
Porifera	Cladorhizidae	Asbestopluma (Helophloeina)	0	0	0	0	0	1	0	0	0	0
Porifera	Cladorhizidae	Chondrocladia	0	0	0	0	0	0	0	0	1	0
Porifera	Cladorhizidae	Cladorhiza	0	0	0	0	0	0	0	0	1	0
Porifera	Guitarridae	Euchelipluma	0	0	0	0	0	0	0	0	0	1
Porifera	Caulophacidae	Caulophacus	0	0	0	0	0	0	0	1	0	0
Porifera	Euplectellidae	Euplectella	0	0	0	0	1	0	0	0	0	0
Porifera	Pheronematidae	Pheronema	0	0	0	0	1	0	0	0	0	0
Cnidaria	Candelabridae	Candelabrum	0	0	0	0	0	0	0	0	0	1
Cnidaria	Eudendriidae	Eudendrium	0	0	0	0	0	0	0	0	0	1
Cnidaria	Hebellidae	Halisiphonia	0	0	0	0	0	0	0	0	0	1
Cnidaria	Lafoeidae	Zygophylax	0	0	0	0	0	0	0	0	0	1
Cnidaria	Eleuthrocarpidae	Lucernaria	0	0	0	0	0	0	0	1	1	0
Cnidaria	Boloceroididae	Boloceroides	0	0	0	0	0	0	0	1	1	0
Cnidaria	Rhodaliidae	Thermopalia	0	0	0	0	0	0	0	1	0	0
Cnidaria	Actinostolidae	Pacmanactis	0	0	0	0	0	1	0	0	0	0
Cnidaria	Actinostolidae	Actinostola	0	0	0	0	0	0	0	1	0	0
Cnidaria	Actinostolidae	Cyananthea	0	0	0	0	0	0	0	1	0	0
Cnidaria	Actinostolidae	Maractis	0	0	0	0	0	0	0	0	0	1
Cnidaria	Actinostolidae	Marianactis	1	0	1	1	0	1	0	0	1	0
Cnidaria	Actinostolidae	Parasicyonis	0	0	0	0	0	0	0	0	0	1
Cnidaria	Actinostolidae	Paranthosactis	0	0	0	0	0	0	0	1	0	0
Cnidaria	Hormathiidae	Chondrophellia	0	0	0	0	0	0	0	1	1	0
Acanthocephala	Hypoechinorhynchidae	Hypoechinorhynchus	0	0	0	0	0	0	0	1	0	0
Nematoda	Desmoridae	Desmodorida	0	0	0	0	0	1	0	1	0	0
Nematoda	Desmoridae	Desmodorella	0	0	0	0	0	0	0	1	0	0
Nematoda	Draconematidae	Dinetia	0	0	0	0	0	0	0	1	0	0
Nematoda	Draconematidae	Cephalochaetosoma	0	0	0	0	0	1	0	0	0	0
Nematoda	Cystidicolidae	Moravecnema	0	0	0	0	0	0	0	0	0	1
Nemertea	family unknown	Thermanemertes	0	0	0	0	0	0	1	0	0	0
Annelida	Archinomidae	Archinome	0	0	0	0	0	0	0	1	1	1
Annelida	Maldanidae	Nicomache	0	0	0	0	0	1	1	1	1	0
Annelida	Dorvilleidae	Exallopus	0	0	0	0	0	0	0	1	0	0
Annelida	Dorvilleidae	Ophryotrocha	0	0	0	0	1	0	1	1	1	0
Annelida	Dorvilleidae	Parougia	0	0	0	0	0	0	1	0	0	0
Annelida	Dorvilleidae	Schistomeringos	0	0	0	0	0	0	0	0	1	0
Annelida	Eunicidae	Eunice	0	0	0	0	1	0	0	1	0	0
Annelida	Scalibregmatidae	Axiokebuita	0	0	0	0	0	0	1	0	0	0
Annelida	Chaetopteridae	Spiochaetopterus	0	0	0	0	0	0	0	0	0	1
Annelida	Orbiniidae	Leitoscoloplos	0	0	0	0	0	0	1	0	0	0
Annelida	Orbiniidae	Orbiniella	0	0	0	0	0	0	1	1	0	0
Annelida	Orbiniidae	Scoloplos	0	0	0	0	0	0	0	1	0	0
Annelida	Glyceridae	Glycera	0	0	0	0	0	0	0	1	0	0
Annelida	Hesionidae	Amphiduropsis	0	0	0	0	0	1	1	1	0	0
Annelida	Hesionidae	Hesiocaeca	0	0	0	0	0	1	0	0	0	0
Annelida	Hesionidae	Hesiodeira	0	0	0	0	0	0	1	0	0	0
Annelida	Hesionidae	Hesiolyra	0	0	0	0	0	0	0	1	0	0
Annelida	Hesionidae	Hesiospina	0	0	0	0	0	0	1	1	1	0
Annelida	Hesionidae	Nereimyra	0	0	0	0	0	0	0	1	1	0
Annelida	Hesionidae	Sirsoe	0	0	0	0	0	0	0	1	0	0
Annelida	Nautiliniellidae	Iheyomytilidicola	0	0	0	0	1	0	0	0	0	0
Annelida	Nautiliniellidae	Mytilidiphila	0	0	0	0	1	0	0	0	0	0
Annelida	Nautiliniellidae	Shinkai	0	0	0	0	1	0	0	0	0	0
Annelida	Nereididae	Ceratocephale	0	0	0	0	0	0	0	1	0	0
Annelida	Nereididae	Nereis	0	0	0	0	0	0	1	1	1	0
Annelida	inconnue	Paraescarpia	0	0	0	0	0	1	0	0	0	0
Annelida	Phyllodocidae	Eulalia	0	0	0	0	0	0	0	1	0	0
Annelida	Phyllodocidae	Galapagomystides	0	0	0	0	0	0	0	1	1	0
Annelida	Phyllodocidae	Protomystides	0	0	0	0	0	0	1	0	0	0
Annelida	Polynoidae	Bathycatalina	0	0	0	0	0	0	1	0	0	0
Annelida	Polynoidae	Bathykurila	0	0	0	0	0	0	0	1	0	0
Annelida	Polynoidae	Branchinotogluma	1	0	0	1	1	1	1	1	1	1
Annelida	Polynoidae	Branchiplicatus	0	0	0	0	0	0	0	1	0	0
Annelida	Polynoidae	Branchipolynoe	0	0	0	0	1	1	0	1	1	0
macnabi	Polynoidae	Harmothoe	0	0	0	0	0	0	0	1	1	0
Annelida	Polynoidae	Iphionella	0	0	0	0	0	0	0	1	0	0
Annelida	Polynoidae	Lepidonotopodium	0	0	0	0	0	1	1	1	1	1
Annelida	Polynoidae	Levensteiniella	0	0	0	0	0	1	1	1	1	1
Annelida	Polynoidae	Macellicephala	0	0	0	0	0	0	0	1	0	0
Annelida	Polynoidae	Thermiphione	0	0	0	0	0	1	0	0	1	0
Annelida	Polynoidae	Thermopolynoe	0	0	0	0	0	1	0	0	0	0
Annelida	Polynoidae	Vampiropolynoe	0	0	0	0	0	0	1	0	0	0
Annelida	Sigalionidae	Neolaenira	0	0	0	0	0	0	0	1	0	0
Annelida	Syllidae	Sphaerosyllis	0	0	0	0	0	0	1	0	0	0
Annelida	Serpulidae	Laminatubus	0	0	0	0	0	0	0	1	1	0
Annelida	Serpulidae	Protis	0	0	0	0	0	0	0	1	0	0
Annelida	Spionidae	Laonice	0	0	0	0	0	0	0	0	0	1
Annelida	Spionidae	Laubieriellus	0	0	0	0	0	0	0	1	0	0
Annelida	Spionidae	Lindaspio	0	0	0	0	0	0	1	1	0	0
Annelida	Spionidae	Prionospio	0	0	0	0	0	0	0	1	0	1
Annelida	Spionidae	Xandaros	0	0	0	0	0	0	0	1	0	0
Annelida	Spionidae	Malacoceros	0	0	0	0	0	0	0	0	1	0
Annelida	Capitellidae	Capitella	0	0	0	0	1	0	0	0	0	0
Annelida	Alvinellidae	Alvinella	0	0	0	0	0	0	0	1	1	0
Annelida	Alvinellidae	Paralvinella	0	0	0	0	1	1	1	1	1	0
Annelida	Ampharetidae	Amathys	0	0	0	0	0	0	0	0	0	1
Annelida	Ampharetidae	Amphisamytha	0	0	0	0	0	1	1	1	0	0
Annelida	Ampharetidae	Grassleia	0	0	0	0	0	0	0	1	0	0
Annelida	Siboglinidae	Riftia	0	0	0	0	0	0	0	1	1	0
Annelida	Siboglinidae	Alaysia	0	0	0	0	1	1	0	0	0	0
Annelida	Siboglinidae	Arcovestia	0	0	0	0	0	1	0	0	0	0
Annelida	Siboglinidae	Escarpia	0	0	0	0	1	0	0	1	0	0
Annelida	Siboglinidae	Lamellibrachia	0	0	0	0	1	1	0	0	0	0
Annelida	Siboglinidae	Ridgeia	0	0	0	0	0	0	1	1	0	0
Annelida	Siboglinidae	Oasisia	0	0	0	0	0	0	0	1	0	0
Annelida	Siboglinidae	Tevnia	0	0	0	0	0	0	0	1	1	0
Annelida	Siboglinidae	Siphonobrachia	0	0	0	0	0	1	0	0	0	0
Annelida	Piscicolidae	Bathybdella	0	0	0	0	0	0	0	1	1	0
Mollusca	Neopilinidae	Rokopella	0	0	0	0	0	0	0	0	0	1
Mollusca	Ischnochitonidae	Leptochiton	0	0	0	0	1	0	0	0	0	0
Mollusca	Ischnochitonidae	Thermochiton	0	0	0	0	1	0	0	0	0	0
Mollusca	Simrothiellidae	Helicoradomenia	0	0	0	0	0	0	1	1	1	0
Mollusca	Neolepetopsidae	Eulepetopsis	0	0	0	0	0	0	0	1	1	0
Mollusca	Neolepetopsidae	Neolepetopsis	0	0	0	0	0	0	1	1	0	0
Mollusca	Neolepetopsidae	Paralepetopsis	0	0	0	0	0	1	0	0	0	1
Mollusca	Fissurellidae	Cornisepta	0	0	0	0	0	0	1	1	0	0
Mollusca	Fissurellidae	Puncturella	0	0	0	0	1	1	0	0	0	0
Mollusca	Lepetodrilidae	Clypeosectus	0	0	0	0	0	0	1	1	1	0
Mollusca	Lepetodrilidae	Gorgoleptis	0	0	0	0	0	0	0	1	0	0
Mollusca	Lepetodrilidae	Lepetodrilus	0	0	0	1	1	1	1	1	1	1
Mollusca	Lepetodrilidae	Pseudorimula	0	0	0	0	0	1	0	1	0	0
Mollusca	Sutilizonidae	Sutulizona	0	0	0	0	0	0	1	1	0	1
Mollusca	Sutilizonidae	Temnocinclis	0	0	0	0	0	0	1	0	0	0
Mollusca	Sutilizonidae	Temnozaga	0	0	0	0	0	0	0	1	0	0
Mollusca	Skeneidae	Bruceiella	1	0	0	0	0	1	0	0	0	0
Mollusca	Skeneidae	Leptogyra	0	0	0	0	0	1	0	0	0	0
Mollusca	Skeneidae	Protolira	0	0	0	0	0	0	0	0	0	1
Mollusca	Skeneidae	Ventsia	0	0	0	0	0	1	0	0	0	0
Mollusca	Skeneidae	Fucaria	0	0	0	0	0	1	1	0	0	0
Mollusca	Trochidae	Falsimargarita	0	0	0	0	0	0	0	0	1	0
Mollusca	Trochidae	Iheyaspira	0	0	0	0	1	0	0	0	0	0
Mollusca	Trochidae	Bathymargarites	0	0	0	0	0	0	0	1	1	0
Mollusca	Trochidae	Margarites	0	0	0	0	1	0	0	0	0	0
Mollusca	Trochidae	Vetulonia	0	0	0	0	0	1	0	0	0	0
Mollusca	Trochidae	Helicrenion	0	0	0	0	0	1	0	0	0	0
Mollusca	Turbinidae	Cantrainea	0	0	0	0	1	0	0	0	0	0
Mollusca	Neomphalidae	Cyathermia	0	0	0	0	0	0	0	1	0	0
Mollusca	Neomphalidae	Lacunoides	0	0	0	0	0	0	1	1	0	0
Mollusca	Neomphalidae	Melanodrymia	0	0	0	0	0	0	1	1	1	0
Mollusca	Neomphalidae	Neomphalus	0	0	0	0	0	0	0	1	0	0
Mollusca	Neomphalidae	Pachydermia	0	0	0	0	0	1	0	1	1	0
Mollusca	Neomphalidae	Planorbidella	0	0	0	0	0	1	0	1	1	0
Mollusca	Neomphalidae	Symmetromphalus	0	0	0	0	0	1	0	0	0	0
Mollusca	Peltospiridae	Ctenopelta	0	0	0	0	0	0	0	1	0	0
Mollusca	Peltospiridae	Depressigyra	0	0	0	0	0	0	1	0	0	0
Mollusca	Peltospiridae	Echinopelta	0	0	0	0	0	0	0	1	1	0
Mollusca	Peltospiridae	Hirtopelta	0	0	0	0	0	0	0	1	1	0
Mollusca	Peltospiridae	Scaly foot	1	1	0	1	0	0	0	0	0	0
Mollusca	Peltospiridae	Lirapex	0	0	0	0	0	0	0	1	0	1
Mollusca	Peltospiridae	Nodopelta	0	0	0	0	0	0	0	1	1	0
Mollusca	Peltospiridae	Peltospira	0	0	0	0	0	0	0	1	0	1
Mollusca	Peltospiridae	Rhynchopelta	0	0	0	0	0	0	0	1	1	0
Mollusca	Peltospiridae	Solutigyra	0	0	0	0	0	0	0	1	0	0
Mollusca	Phenacolepadidae	Olgasolaris	0	0	0	0	0	1	0	0	0	0
Mollusca	Phenacolepadidae	Shinkailepas	0	0	0	0	1	1	0	0	0	1
Mollusca	Buccinidae	Eosipho	0	0	0	0	1	1	0	0	1	0
Mollusca	Buccinidae	Neptunea	0	0	0	0	1	0	0	0	0	0
Mollusca	Cerithiopsidae	Speculator	0	0	0	0	0	0	1	0	0	0
Mollusca	Elachisinidae	Laeviphitus	0	0	0	0	1	0	0	0	0	1
Mollusca	Provannidae	Alviniconcha	1	0	0	1	0	1	0	0	0	0
Mollusca	Provannidae	Desbruyeresia	0	1	0	0	0	1	0	0	0	0
Mollusca	Provannidae	Ifremeria	0	0	0	0	0	1	0	0	0	0
Mollusca	Provannidae	Provanna	0	0	0	0	0	1	0	1	1	0
Mollusca	Vitrinellidae	Neusas	0	0	0	0	0	0	0	0	0	1
Mollusca	Pseudococculinidae	Amphiplica	0	0	0	0	0	0	1	0	0	0
Mollusca	Orbitestellidae	Lurifax	0	0	0	0	1	0	0	0	0	1
Mollusca	Rissoidae	Alvania	0	0	0	0	0	0	0	0	0	1
Mollusca	Acmaeidae	Bathyacmaea	0	0	0	0	1	1	0	0	0	0
Mollusca	Turridae	Oenopota	0	0	0	0	1	0	0	0	0	0
Mollusca	Turridae	Phymorhynchus	0	0	0	1	0	1	0	1	1	1
Mollusca	Pyramidellidae	Eulimella	0	0	0	0	0	0	0	1	0	0
Mollusca	Pyropeltidae	Pyropelta	0	0	0	0	1	1	1	1	0	0
Mollusca	Hyalogyrinidae	Hyalogyrina	0	0	0	0	0	0	1	1	0	0
Mollusca	Hyalogyrinidae	Hyalogyra	0	0	0	0	0	1	0	0	0	0
Mollusca	Xylodisculidae	Xylodiscula	0	0	0	0	0	1	0	0	0	1
Mollusca	Dendronotidae	Dendronotus	0	0	0	0	0	0	0	0	0	1
Mollusca	Mytilidae	Bathymodiolus	1	0	0	1	1	1	0	1	1	1
Mollusca	Mytilidae	Gigantidas	0	0	0	0	1	0	0	0	0	0
Mollusca	Mytilidae	Idasola	0	0	0	0	0	0	1	0	0	0
Mollusca	Nuculanidae	Nuculana	0	0	0	0	0	0	0	1	0	0
Mollusca	Pectinidae	Bathypecten	0	0	0	0	0	0	0	1	1	0
Mollusca	Pectinidae	Sinepecten	0	0	0	0	0	1	0	0	0	0
Mollusca	Solemyidae	Acharax	0	0	0	0	0	1	0	0	0	0
Mollusca	Solemyidae	Solemya	0	0	0	0	0	0	1	0	0	0
Mollusca	Vesicomyidae	Calyptogena	0	0	0	0	1	1	1	1	1	0
Mollusca	Cirroteuthidae	?Cirrothauma	0	0	0	0	0	0	0	1	1	0
Mollusca	Cirroteuthidae	Cirroteuthis	0	0	0	0	0	0	0	0	0	1
Mollusca	Octopodidae	Graneledone	0	0	0	0	0	1	0	1	0	0
Mollusca	Octopodidae	Vulcanoctopus	0	0	0	0	0	0	0	1	1	0
Mollusca	Leptochitonidae	Leptochiton	0	0	0	0	1	0	0	0	0	0
Mollusca	Clypeosectidae	Clypeosectus	0	0	0	0	0	0	1	0	0	0
Arthropoda	Halacaridae	Copidognathus	0	0	0	0	0	1	0	1	1	1
Arthropoda	Halacaridae	Halacarellus	0	0	0	0	0	0	0	0	0	1
Arthropoda	Halacaridae	Halacarus	0	0	0	0	0	0	0	0	0	1
Arthropoda	Ammotheidae	Ammothea	0	0	0	0	0	0	1	0	0	0
Arthropoda	Ammotheidae	Sericosura	0	0	0	0	0	0	1	1	0	1
Arthropoda	Callipallenidae	Callipallene	0	0	0	0	0	0	0	0	0	1
Arthropoda	Colossendeidae	Colossendeis	0	0	0	0	0	0	0	0	0	1
Arthropoda	Halocyprinidae	Archiconchoecia	0	0	0	0	0	0	0	1	0	0
Arthropoda	Polycodpidae	Polycopetta	0	0	0	0	0	0	0	1	0	0
Arthropoda	Pontocyprididae	Thomontocypris	0	0	0	0	0	0	0	1	0	0
Arthropoda	Ancorabolidae	Uptionyx	0	0	0	0	0	0	1	0	0	0
Arthropoda	Cynlindroleberidinae	Prionotoleberis	0	0	0	0	0	0	0	1	0	0
Arthropoda	Philomedidae	Euphilomedes	0	0	0	0	0	0	1	0	0	0
Arthropoda	Asterocheridae	Cheramomyzon	0	0	0	0	0	0	0	1	0	0
Arthropoda	Asterocheridae	Collocherides	0	0	0	0	0	0	1	0	0	0
Arthropoda	Clausidiidae	Hyphalion	0	0	0	0	1	0	0	1	0	0
Arthropoda	Cyclopinidae	Barathricola	0	0	0	0	0	0	1	0	0	0
Arthropoda	Cyclopinidae	Heptnerina	0	0	0	0	0	0	0	0	0	1
Arthropoda	Ischyroceridae	Bonnierella	0	0	0	0	0	0	0	0	0	1
Arthropoda	Dirivultidae	Aphotopontius	0	0	0	0	0	0	0	1	0	1
Arthropoda	Dirivultidae	Benthoxymus	0	0	0	0	0	0	1	1	0	0
Arthropoda	Dirivultidae	Ceuthoecetes	0	0	0	0	0	0	0	1	0	0
Arthropoda	Dirivultidae	Chasmatopontius	0	0	0	0	0	1	0	0	0	0
Arthropoda	Dirivultidae	Diriviltus	0	0	0	0	0	1	0	0	0	0
Arthropoda	Dirivultidae	Exrima	0	0	0	0	0	0	0	1	0	0
Arthropoda	Dirivultidae	Fissuricola	0	0	0	0	0	0	0	1	0	0
Arthropoda	Dirivultidae	Humesipontius	0	0	0	0	0	0	1	0	0	0
Arthropoda	Dirivultidae	Nilva	0	0	0	0	0	0	0	1	0	0
Arthropoda	Dirivultidae	Rhogobius	0	0	0	0	0	0	0	1	0	0
Arthropoda	Dirivultidae	Rimipontius	0	0	0	0	0	0	0	0	0	1
Arthropoda	Dirivultidae	Scotoecetes	0	0	0	0	0	0	0	1	0	0
Arthropoda	Dirivultidae	Stygiopontius	0	0	0	0	0	1	1	1	1	1
Arthropoda	Ecbathyriontidae	Ecbathyrion	0	0	0	0	0	0	0	1	0	0
Arthropoda	Erebonasteridae	Ambilimbus	0	0	0	0	0	1	1	0	0	1
Arthropoda	Erebonasteridae	Ereboneaster	0	0	0	0	0	0	0	1	0	0
Arthropoda	Tegastidae	Smacigastes	0	0	0	0	0	0	0	0	0	1
Arthropoda	Lubbockiidae	Laitmatobius	0	0	0	0	0	0	0	1	0	0
Arthropoda	Megapontiidae	Hyalopontius	0	0	0	0	0	0	0	1	0	0
Arthropoda	Misophriidae	Misophriopsis	0	0	0	0	0	0	1	0	0	0
Arthropoda	Oncaeidae	Oncaea	0	0	0	0	0	0	0	1	0	0
Arthropoda	Scolecitrichidae	Grievella	0	0	0	0	0	0	0	0	1	0
Arthropoda	Spinocalanidae	Isaacsicalanus	0	0	0	0	0	0	0	1	0	0
Arthropoda	Tisbidae	Genesis	0	0	0	0	0	0	0	1	0	0
Arthropoda	Aegisthidae	Andromastax	0	0	0	0	1	0	0	1	0	0
Arthropoda	Argestidae	Argestoides	0	0	0	0	0	0	0	1	0	0
Arthropoda	Argestidae	Jamstecia	0	0	0	0	1	0	0	0	0	0
Arthropoda	Argestidae	Scabrantenna	0	0	0	0	1	0	0	0	0	0
Arthropoda	Ectinosomatidae	Microstella	0	0	0	0	0	0	0	0	0	1
Arthropoda	Laophontidae	Bathylaophonte	0	0	0	0	0	0	0	0	1	1
Arthropoda	Miraciidae	Stenhelia	0	0	0	0	0	1	0	0	0	0
Arthropoda	Neobrachylepadidae	Neobrachylepas	0	0	0	0	0	1	0	0	0	0
Arthropoda	Calanticidae	? Calantica	0	0	0	0	0	0	1	0	0	0
Arthropoda	Chionelasmatidae	Eochionelasmus	1	0	0	1	0	1	0	0	1	0
Arthropoda	Neoverrucidae	Neoverruca	0	0	0	0	1	1	0	0	0	0
Arthropoda	Neoverrucidae	Imbricaverruca	0	0	0	0	0	1	0	0	0	0
Arthropoda	Eolepadidae	Neolepas	0	0	0	0	0	1	0	1	1	0
Arthropoda	Eolepadidae	Leucolepas	0	1	0	1	0	1	0	0	0	0
Arthropoda	Eolepadidae	Vulcanolepas	0	0	0	0	0	1	0	0	1	0
Arthropoda	Nebaliidae	Dahlella	0	0	0	0	0	0	0	1	1	0
Arthropoda	Nephropidae	Acanthacaris	0	0	0	0	1	0	0	0	0	0
Arthropoda	Verrucidae	Altiverruca	0	0	0	0	0	0	0	0	0	1
Arthropoda	Scapellidae	Verum	0	0	0	0	0	0	0	0	0	1
Arthropoda	Poecilasmatidae	Poecilasma	0	0	0	0	0	0	0	0	0	1
Arthropoda	Cytheruridae	Xylocythere	0	0	0	0	0	0	0	1	0	0
Arthropoda	Bodotriidae	Atlantocuma	0	0	0	0	0	0	0	1	0	0
Arthropoda	Fam. inde.	Armaturatanais	0	0	0	0	0	0	0	0	0	1
Arthropoda	Colleteidae	Leptognathiella	0	0	0	0	0	0	0	0	0	1
Arthropoda	Leptocheliidae	Mesotanais	0	0	0	0	0	0	0	0	0	1
Arthropoda	Nototanaidae	Obesutanais	0	0	0	0	0	0	0	0	0	1
Arthropoda	Nototanaidae	Typhlotanais	0	0	0	0	0	0	0	0	0	1
Arthropoda	Aoridae	Autonoe	0	0	0	0	0	0	0	0	0	1
Arthropoda	Caprellidae	Caprella	0	0	0	0	0	0	1	0	0	0
Arthropoda	Amphilochidae	Gitanopsis	0	0	0	0	0	0	0	0	0	1
Arthropoda	Eusiridae	Bouvierella	0	0	0	0	0	0	0	0	0	1
Arthropoda	Eusiridae	Luckia	0	0	0	0	0	0	0	0	0	1
Arthropoda	Eusiridae	Oradarea	0	0	0	0	0	0	1	0	0	0
Arthropoda	Lysianassidae	Apotectonia	0	0	0	0	0	0	0	1	0	0
Arthropoda	Lysianassidae	Euonyx	0	0	0	0	0	0	0	1	0	0
Arthropoda	Lysianassidae	Hirondellea	0	0	0	0	0	0	0	1	0	0
Arthropoda	Lysianassidae	Tectovalopsis	0	0	0	0	0	0	0	1	0	0
Arthropoda	Lysianassidae	Transtectonia	0	0	0	0	0	1	0	0	0	0
Arthropoda	Uristidae	Ventiella	0	0	0	0	0	0	0	1	1	0
Arthropoda	Oedicerotidae	Bathymedon	0	0	0	0	0	0	0	1	0	0
Arthropoda	Pardaliscidae	Halice	0	0	0	0	0	0	0	1	0	0
Arthropoda	Pardaliscidae	Pardalisca	0	0	0	0	0	0	1	0	0	0
Arthropoda	Phoxocephalidae	Harpiniopsis	0	0	0	0	0	0	0	1	0	0
Arthropoda	Sebidae	Seba	0	0	0	0	0	0	1	0	0	0
Arthropoda	Stegocephalidae	Steleuthera	0	0	0	0	0	0	0	0	0	1
Arthropoda	Cryptoniscidae	Thermaloniscus	0	0	0	0	0	0	0	1	0	0
Arthropoda	Leptognathidae	Leptognathia	0	0	0	0	0	1	0	0	0	0
Arthropoda	Crangonidae	Paracrangon	0	0	0	0	1	0	0	0	0	0
Arthropoda	Alvinocarididae	Alvinocaris	0	0	0	0	1	1	0	1	0	1
Arthropoda	Alvinocarididae	Shinkaicaris	1	0	0	0	1	0	0	0	0	0
Arthropoda	Alvinocarididae	Chorocaris	1	0	0	1	0	1	0	0	1	1
Arthropoda	Alvinocarididae	Mirocaris	1	1	1	1	0	0	0	0	0	1
Arthropoda	Alvinocarididae	Rimicaris	1	1	1	1	0	0	0	0	0	1
Arthropoda	Alvinocarididae	Opaepele	0	0	0	0	0	1	0	0	0	0
Arthropoda	Alvinocarididae	Nautilocaris	0	0	0	0	0	1	0	0	0	0
Arthropoda	Bythograeidae	Austinograea	1	1	1	1	1	1	0	0	0	0
Arthropoda	Bythograeidae	Bythograea	0	0	0	0	0	0	0	1	1	0
Arthropoda	Bythograeidae	Cyanagraea	0	0	0	0	0	0	0	1	1	0
Arthropoda	Bythograeidae	Segonzacia	0	0	0	0	0	0	0	0	0	1
Arthropoda	Bythograeidae	Allograea	0	0	0	0	0	0	0	0	1	0
Arthropoda	Varunidae	Xenograpsus	0	0	0	0	1	0	0	0	0	0
Arthropoda	Chirostylidae	Shinkaia	0	0	0	0	1	1	0	0	0	0
Arthropoda	Chirostylidae	Uroptychus	0	0	0	0	0	1	0	0	0	0
Arthropoda	Galatheidae	Munida	0	0	0	0	0	1	0	0	0	0
Arthropoda	Galatheidae	Munidopsis	0	0	0	1	1	1	1	1	0	1
Arthropoda	Kiwaidae	Kiwa	0	0	0	0	0	0	0	0	1	0
Arthropoda	Nematocarcinidae	Nematocarcinus	0	0	0	0	0	1	0	0	1	0
Arthropoda	Stenothoidae	Stenothoe	0	0	0	0	0	0	0	0	0	1
Arthropoda	Stenothoidae	Torometopa	0	0	0	0	0	0	0	0	0	1
Arthropoda	Ischnomesidae	Heteromesus	0	0	0	0	0	0	0	0	0	1
Arthropoda	Hippolytidae	Lebbeus	0	0	0	0	1	1	0	1	0	0
Arthropoda	Stylodactylidae	Stylodactylus	0	0	0	0	1	0	0	0	0	0
Arthropoda	Homolidae	Paromola	0	0	0	0	0	0	0	0	0	1
Arthropoda	Lithodidae	Neolithodes	0	0	0	0	0	0	0	1	0	0
Arthropoda	Lithodidae	Paralomis	0	0	0	0	1	1	0	0	0	0
Arthropoda	Lithodidae	Paragiopagurus	0	0	0	0	1	0	0	0	0	0
Arthropoda	Nephropsidae	Thymopides	0	0	0	0	0	0	0	0	0	1
Arthropoda	Oplophoridae	Acanthephyra	0	0	0	0	0	0	0	0	0	1
Arthropoda	Oplophoridae	Systellapis	0	0	0	0	0	0	0	1	0	0
Echinodermata	Goniasteridae	Ceramaster	0	0	0	0	1	0	0	0	0	0
Echinodermata	Freyellidae	Freyella	0	0	0	0	0	0	0	1	1	0
Echinodermata	Synaptidae	Chiridota	0	0	0	0	0	0	0	0	1	1
Echinodermata	Ophiactidae	Ophiactis	0	0	0	0	0	0	0	0	0	1
Echinodermata	Ophiuridae	Spinophiura	0	0	0	0	0	0	0	1	1	0
Echinodermata	Ophiacanthidae	Ophiolamina	0	0	0	0	0	0	0	1	1	0
Chaethognata	Spadellidae	Calispadella	0	0	0	0	0	0	0	0	0	1
Hemicordata	Saxipendiidae	Saxipendium	0	0	0	0	0	0	0	1	1	0
Chordata	Synaphobranchidae	Thermobiotes	0	0	0	0	0	1	0	0	0	0
Chordata	Synaphobranchidae	Dysommina	0	0	0	0	0	1	0	0	0	0
Chordata	Synaphobranchidae	Ilyophis	0	0	0	0	0	0	0	0	1	1
Chordata	Synaphobranchidae	Synaphobranchus	0	0	0	0	0	0	0	0	0	1
Chordata	Cynoglossidae	Symphurus	0	0	0	0	1	0	0	0	0	0
Chordata	Myxinidae	Myxine	0	0	0	0	1	0	0	0	0	0
Chordata	Myxinidae	Eptatretus	0	0	0	0	1	0	0	0	1	0
Chordata	Zoarcidae	Pyrolycus	0	0	0	0	0	1	0	0	0	0
Chordata	Zoarcidae	Pachycara	0	0	0	0	0	0	0	1	0	1
Chordata	Zoarcidae	Thermarces	0	0	0	0	0	0	0	1	0	0
Chordata	Zoarcidae	Thermichthys	0	0	0	0	0	0	0	1	1	0
Chordata	Psychrolutidae	Psychrolutes	0	0	0	0	1	0	0	0	0	0
Chordata	Bythitidae	Bythites	0	0	0	0	0	0	0	1	0	0
Chordata	Lotidae	Gaidropsarus	0	0	0	0	0	0	0	0	0	1
Chordata	Liparidae	Careproctus	0	0	0	0	0	0	0	1	0	0
Chordata	Ophidiidae	Ventichthys	0	0	0	0	0	0	0	0	1	0
		Total number of recorded genera	12	6	4	14	55	82	59	148	74	82

## Sheet: Table 1+
Table 1. Comparison of the presence od genus in hydrothermal vent fauna between CIR and other regions, based on the report by Bachraty et al. (2009)
		CIR				NWP	SWP	NEP	NEPR	SEPR	MAR
Phylum	Family	Kairei	Edmond	Dodo	Solitaire
Ciliophora	Folliculinae	0	0	0	0	0	0	1	0	0	0
Foraminiferida	Arboramminidae	0	0	0	0	0	0	0	0	0	1
Foraminiferida	Remaneicidae	0	0	0	0	0	0	0	1	0	0
Porifera	Cladorhizidae	0	0	0	0	0	1	0	0	1	1
Porifera	Guitarridae	0	0	0	0	0	0	0	0	0	1
Porifera	Caulophacidae	0	0	0	0	0	0	0	1	0	0
Porifera	Euplectellidae	0	0	0	0	1	0	0	0	0	0
Porifera	Pheronematidae	0	0	0	0	1	0	0	0	0	0
Cnidaria	Candelabridae	0	0	0	0	0	0	0	0	0	1
Cnidaria	Eudendriidae	0	0	0	0	0	0	0	0	0	1
Cnidaria	Hebellidae	0	0	0	0	0	0	0	0	0	1
Cnidaria	Lafoeidae	0	0	0	0	0	0	0	0	0	1
Cnidaria	Eleuthrocarpidae	0	0	0	0	0	0	0	1	1	0
Cnidaria	Boloceroididae	0	0	0	0	0	0	0	1	1	0
Cnidaria	Rhodaliidae	0	0	0	0	0	0	0	1	0	0
Cnidaria	Actinostolidae	1	0	1	1	0	1	0	1	1	1
Cnidaria	Hormathiidae	0	0	0	0	0	0	0	1	1	0
Acanthocephala	Hypoechinorhynchidae	0	0	0	0	0	0	0	1	0	0
Nematoda	Desmoridae	0	0	0	0	0	1	0	1	0	0
Nematoda	Draconematidae	0	0	0	0	0	1	0	1	0	0
Nematoda	Cystidicolidae	0	0	0	0	0	0	0	0	0	1
Nemertea	family unknown	0	0	0	0	0	0	1	0	0	0
Annelida	Archinomidae	0	0	0	0	0	0	0	1	1	1
Annelida	Maldanidae	0	0	0	0	0	1	1	1	1	0
Annelida	Dorvilleidae	0	0	0	0	1	0	1	1	1	0
Annelida	Eunicidae	0	0	0	0	1	0	0	1	0	0
Annelida	Scalibregmatidae	0	0	0	0	0	0	1	0	0	0
Annelida	Chaetopteridae	0	0	0	0	0	0	0	0	0	1
Annelida	Orbiniidae	0	0	0	0	0	0	1	1	0	0
Annelida	Glyceridae	0	0	0	0	0	0	0	1	0	0
Annelida	Hesionidae	0	0	0	0	0	1	1	1	1	0
Annelida	Nautiliniellidae	0	0	0	0	1	0	0	0	0	0
Annelida	Nereididae	0	0	0	0	0	0	1	1	1	0
Annelida	inconnue	0	0	0	0	0	1	0	0	0	0
Annelida	Phyllodocidae	0	0	0	0	0	0	1	1	1	0
Annelida	Polynoidae	1	0	0	1	1	1	1	1	1	1
Annelida	Sigalionidae	0	0	0	0	0	0	0	1	0	0
Annelida	Syllidae	0	0	0	0	0	0	1	0	0	0
Annelida	Serpulidae	0	0	0	0	0	0	1	1	1	1
Annelida	Capitellidae	0	0	0	0	1	0	0	0	0	0
Annelida	Alvinellidae	0	0	0	1	1	1	1	1	1	0
Annelida	Ampharetidae	0	0	0	0	0	1	1	1	0	1
Annelida	Siboglinidae	0	0	0	0	1	1	1	1	1	0
Annelida	Piscicolidae	0	0	0	0	0	0	0	1	1	0
Mollusca	Neopilinidae	0	0	0	0	0	0	0	0	0	1
Mollusca	Ischnochitonidae	0	0	0	0	1	0	0	0	0	0
Mollusca	Simrothiellidae	0	0	0	0	0	0	1	1	1	0
Mollusca	Neolepetopsidae	0	0	0	0	0	1	1	1	1	1
Mollusca	Fissurellidae	0	0	0	0	1	1	1	1	0	0
Mollusca	Lepetodrilidae	0	0	0	1	1	1	1	1	1	1
Mollusca	Sutilizonidae	0	0	0	0	0	0	1	1	0	1
Mollusca	Skeneidae	1	0	0	0	0	1	1	0	0	1
Mollusca	Trochidae	0	0	0	0	1	1	0	1	1	0
Mollusca	Turbinidae	0	0	0	0	1	0	0	0	0	0
Mollusca	Neomphalidae	0	0	0	0	0	1	1	1	1	0
Mollusca	Peltospiridae	1	1	0	1	0	0	1	1	1	1
Mollusca	Phenacolepadidae	0	0	0	0	1	1	0	0	0	1
Mollusca	Buccinidae	0	0	0	0	1	1	0	0	1	0
Mollusca	Cerithiopsidae	0	0	0	0	0	0	1	0	0	0
Mollusca	Elachisinidae	0	0	0	0	1	0	0	0	0	1
Mollusca	Provannidae	1	1	0	1	0	1	0	1	1	0
Mollusca	Vitrinellidae	0	0	0	0	0	0	0	0	0	1
Mollusca	Pseudococculinidae	0	0	0	0	0	0	1	0	0	0
Mollusca	Orbitestellidae	0	0	0	0	1	0	0	0	0	1
Mollusca	Rissoidae	0	0	0	0	0	0	0	0	0	1
Mollusca	Acmaeidae	0	0	0	0	1	1	0	0	0	0
Mollusca	Turridae	0	0	0	1	1	1	0	1	1	1
Mollusca	Pyramidellidae	0	0	0	0	0	0	0	1	0	0
Mollusca	Pyropeltidae	0	0	0	0	1	1	1	1	0	0
Mollusca	Hyalogyrinidae	0	0	0	0	0	1	1	1	0	0
Mollusca	Xylodisculidae	0	0	0	0	0	1	0	0	0	1
Mollusca	Dendronotidae	0	0	0	0	0	0	0	0	0	1
Mollusca	Mytilidae	1	0	0	1	1	1	1	1	1	1
Mollusca	Nuculanidae	0	0	0	0	0	0	0	1	0	0
Mollusca	Pectinidae	0	0	0	0	0	1	0	1	1	0
Mollusca	Solemyidae	0	0	0	0	0	1	1	0	0	0
Mollusca	Vesicomyidae	0	0	0	0	1	1	1	1	1	0
Mollusca	Cirroteuthidae	0	0	0	0	0	0	0	1	1	1
Mollusca	Octopodidae	0	0	0	0	0	1	0	1	1	0
Mollusca	Leptochitonidae	0	0	0	0	1	0	0	0	0	0
Mollusca	Clypeosectidae	0	0	0	0	0	0	1	0	0	0
Arthropoda	Halacaridae	0	0	0	0	0	1	0	1	1	1
Arthropoda	Ammotheidae	0	0	0	0	0	0	1	1	0	1
Arthropoda	Callipallenidae	0	0	0	0	0	0	0	0	0	1
Arthropoda	Colossendeidae	0	0	0	0	0	0	0	0	0	1
Arthropoda	Halocyprinidae	0	0	0	0	0	0	0	1	0	0
Arthropoda	Polycodpidae	0	0	0	0	0	0	0	1	0	0
Arthropoda	Pontocyprididae	0	0	0	0	0	0	0	1	0	0
Arthropoda	Ancorabolidae	0	0	0	0	0	0	1	0	0	0
Arthropoda	Cynlindroleberidinae	0	0	0	0	0	0	0	1	0	0
Arthropoda	Philomedidae	0	0	0	0	0	0	1	0	0	0
Arthropoda	Asterocheridae	0	0	0	0	0	0	1	1	0	0
Arthropoda	Clausidiidae	0	0	0	0	1	0	0	1	0	0
Arthropoda	Cyclopinidae	0	0	0	0	0	0	1	0	0	1
Arthropoda	Ischyroceridae	0	0	0	0	0	0	0	0	0	1
Arthropoda	Dirivultidae	0	0	0	0	0	1	1	1	1	1
Arthropoda	Ecbathyriontidae	0	0	0	0	0	0	0	1	0	0
Arthropoda	Erebonasteridae	0	0	0	0	0	1	1	0	0	1
Arthropoda	Erebonasteridae	0	0	0	0	0	0	0	1	0	0
Arthropoda	Tegastidae	0	0	0	0	0	0	0	0	0	1
Arthropoda	Lubbockiidae	0	0	0	0	0	0	0	1	0	0
Arthropoda	Megapontiidae	0	0	0	0	0	0	0	1	0	0
Arthropoda	Misophriidae	0	0	0	0	0	0	1	0	0	0
Arthropoda	Oncaeidae	0	0	0	0	0	0	0	1	0	0
Arthropoda	Scolecitrichidae	0	0	0	0	0	0	0	0	1	0
Arthropoda	Spinocalanidae	0	0	0	0	0	0	0	1	0	0
Arthropoda	Tisbidae	0	0	0	0	0	0	0	1	0	0
Arthropoda	Aegisthidae	0	0	0	0	1	0	0	1	0	0
Arthropoda	Argestidae	0	0	0	0	1	0	0	1	0	0
Arthropoda	Ectinosomatidae	0	0	0	0	0	0	0	0	0	1
Arthropoda	Laophontidae	0	0	0	0	0	0	0	0	1	1
Arthropoda	Miraciidae	0	0	0	0	0	1	0	0	0	0
Arthropoda	Neobrachylepadidae	0	0	0	0	0	1	0	0	0	0
Arthropoda	Calanticidae	0	0	0	0	0	0	1	0	0	0
Arthropoda	Chionelasmatidae	1	0	0	1	0	1	0	0	1	0
Arthropoda	Neoverrucidae	0	0	0	0	1	1	0	0	0	0
Arthropoda	Eolepadidae	0	1	0	1	0	1	0	1	1	0
Arthropoda	Nebaliidae	0	0	0	0	0	0	0	1	1	0
Arthropoda	Nephropidae	0	0	0	0	1	0	0	0	0	0
Arthropoda	Verrucidae	0	0	0	0	0	0	0	0	0	1
Arthropoda	Scapellidae	0	0	0	0	0	0	0	0	0	1
Arthropoda	Poecilasmatidae	0	0	0	0	0	0	0	0	0	1
Arthropoda	Cytheruridae	0	0	0	0	0	0	0	1	0	0
Arthropoda	Bodotriidae	0	0	0	0	0	0	0	1	0	0
Arthropoda	Fam. inde.	0	0	0	0	0	0	0	0	0	1
Arthropoda	Colleteidae	0	0	0	0	0	0	0	0	0	1
Arthropoda	Leptocheliidae	0	0	0	0	0	0	0	0	0	1
Arthropoda	Nototanaidae	0	0	0	0	0	0	0	0	0	1
Arthropoda	Aoridae	0	0	0	0	0	0	0	0	0	1
Arthropoda	Caprellidae	0	0	0	0	0	0	1	0	0	0
Arthropoda	Amphilochidae	0	0	0	0	0	0	0	0	0	1
Arthropoda	Eusiridae	0	0	0	0	0	0	0	0	0	1
Arthropoda	Eusiridae	0	0	0	0	0	0	1	0	0	1
Arthropoda	Lysianassidae	0	0	0	0	0	1	0	1	0	0
Arthropoda	Uristidae	0	0	0	0	0	0	0	1	1	0
Arthropoda	Oedicerotidae	0	0	0	0	0	0	0	1	0	0
Arthropoda	Pardaliscidae	0	0	0	0	0	0	1	1	0	0
Arthropoda	Phoxocephalidae	0	0	0	0	0	0	0	1	0	0
Arthropoda	Sebidae	0	0	0	0	0	0	1	0	0	0
Arthropoda	Stegocephalidae	0	0	0	0	0	0	0	0	0	1
Arthropoda	Cryptoniscidae	0	0	0	0	0	0	0	1	0	0
Arthropoda	Leptognathidae	0	0	0	0	0	1	0	0	0	0
Arthropoda	Crangonidae	0	0	0	0	1	0	0	0	0	0
Arthropoda	Alvinocarididae	1	1	1	1	1	1	0	1	1	1
Arthropoda	Bythograeidae	1	1	1	1	1	1	0	1	1	1
Arthropoda	Varunidae	0	0	0	0	1	0	0	0	0	0
Arthropoda	Chirostylidae	0	0	0	0	1	1	0	0	0	0
Arthropoda	Galatheidae	0	0	0	1	1	1	1	1	0	1
Arthropoda	Kiwaidae	0	0	0	0	0	0	0	0	1	0
Arthropoda	Nematocarcinidae	0	0	0	0	0	1	0	0	1	0
Arthropoda	Stenothoidae	0	0	0	0	0	0	0	0	0	1
Arthropoda	Ischnomesidae	0	0	0	0	0	0	0	0	0	1
Arthropoda	Hippolytidae	0	0	0	0	1	1	0	1	0	0
Arthropoda	Stylodactylidae	0	0	0	0	1	0	0	0	0	0
Arthropoda	Homolidae	0	0	0	0	0	0	0	0	0	1
Arthropoda	Lithodidae	0	0	0	0	1	1	0	1	0	0
Arthropoda	Nephropsidae	0	0	0	0	0	0	0	0	0	1
Arthropoda	Oplophoridae	0	0	0	0	0	0	0	1	0	1
Echinodermata	Goniasteridae	0	0	0	0	1	0	0	0	0	0
Echinodermata	Freyellidae	0	0	0	0	0	0	0	1	1	0
Echinodermata	Synaptidae	0	0	0	0	0	0	0	0	1	1
Echinodermata	Ophiactidae	0	0	0	0	0	0	0	0	0	1
Echinodermata	Ophiuridae	0	0	0	0	0	0	0	1	1	0
Echinodermata	Ophiacanthidae	0	0	0	0	0	0	0	1	1	0
Chaethognata	Spadellidae	0	0	0	0	0	0	0	0	0	1
Hemicordata	Saxipendiidae	0	0	0	0	0	0	0	1	1	0
Chordata	Synaphobranchidae	0	0	0	0	0	1	0	0	1	1
Chordata	Cynoglossidae	0	0	0	0	1	0	0	0	0	0
Chordata	Myxinidae	0	0	0	0	1	0	0	0	1	0
Chordata	Zoarcidae	0	0	0	0	0	1	0	1	1	1
Chordata	Psychrolutidae	0	0	0	0	1	0	0	0	0	0
Chordata	Bythitidae	0	0	0	0	0	0	0	1	0	0
Chordata	Lotidae	0	0	0	0	0	0	0	0	0	1
Chordata	Liparidae	0	0	0	0	0	0	0	1	0	0
Chordata	Ophidiidae	0	0	0	0	0	0	0	0	1	0
		9	5	3	13	42	49	45	86	51	67
